# Supplementary material for: 360 degree perspective on allergic rhinitis management in Italy: a survey of GPs, pharmacists and patients
Source: Clin Mol Allergy. 2015 Nov 2;13:25. doi: 10.1186/s12948-015-0029-5 (PMC4629286; doi:10.1186/s12948-015-0029-5)
Supplement: Supplementary file 2 — Additional file 2: Summary statistics of the responses for each group (GPs, pharmacists and patients). [file 12948_2015_29_MOESM2_ESM.xlsx]

## Sheet: Additional File 2 Data
GP Supplementary Table
QUESTION NUMBER (See GP questionnaire in Additional File 1)	QUESTION	MEAN	STANDARD DEVIATION	MEDIAN	RANGE	N
2	Doctor, how many total patients do you have?	1287.20	316.81	1425	400-1800	100
3	And of these patients, in an average month how many suffer from Allergic Rhinitis?	60.48	95.03	30	2-670	100
4_1	I made the diagnosis personally (%)	68.25	28.74	77.5	0-100	100
4_2	I referred the patient to another physician (%)	17.30	24.19	10	0-100	100
4_3	I sent the patient to an allergy centre (%)	14.45	22.53	0	0-100	100
10_1	I formulated the treatment personally (%)	68.90	25.26	70	0-100	100
10_2	It was formulated by a specialist (%)	19.80	22.03	10	0-100	100
10_3	It was formulated at a specialist centre (%)	11.30	17.05	0	0-80	100
11_1	New patients (%)	24.21	20.95	20	0-100	100
11_2	Already in treatment (%)	75.79	20.95	80	0-100	100
12	Doctor, on average how much time do you devote to visiting a patient for whom you are setting up treatment for the first time? - minutes	15.94	6.80	15	1-45	100
12a_1	Framing the pathology (%)	38.10	18.68	35	0-100	100
12a_2	Treatment administration method (%)	22.66	13.15	25	0-100	100
12a_3	Any risks linked to comorbidity (%)	18.50	9.65	20	0-50	100
12a_4	Reasons for proper compliance with treatment (%)	20.74	12.03	25	0-50	100
13	On average, how much time do you devote to the visit of a patient with a treatment already formulated?- minutes	9.28	5.78	10	1-45	100
15_1	Products administered by oral (%)	56.84	24.74	50	0-100	100
15_2	Products administered by intranasal (%)	43.16	24.74	50	0-100	100
15a_1	Treatment ongoing (%)	53.85	32.15	50	0-100	100
15a_2	Treatment as needed (%)	46.15	32.15	50	0-100	100
17	Out of 100 of your patients in treatment for Allergic Rhinitis, to what percentage do you prescribe/recommend a homeopathic product? (%)	25.00	27.70	15	5-100	21
19	On a scale from 1 to 10 (where 1 = not at all and 10=very) IN YOUR PROFESSIONAL EXPERIENCE, how much does Allergic Rhinitis limit the everyday life of the patients?	6.21	1.84	7	1-9	100
GP LAST PATIENT CASE
1	What was the age of the last patient case?	35.99	12.50	35	15-80	100
7	On a scale from 1 to 10, where 1 = not severe at all and 10=very severe, what was the level of severity of this patient’s Allergic Rhinitis?	6.03	1.73	6	1-9	100
10	What was the duration of the therapy? - days	66.93	156.57	30	5-1095	100
15	How long since the last visit? - days	33.63	44.23	20	7-365	75
Pharmacist Supplementary Table
QUESTION NUMBER (See pharmacists questionnaire in Additional File 1)	QUESTION	MEAN	STANDARD DEVIATION	MEDIAN	RANGE	N
2	In the course of an average month, how many patients enter your pharmacy?	3226.63	2272.33	3000	80-9000	98
3	Out of 100 of these patients, considering the seasonal nature of AR and the possibility of having months of high morbidity and low morbidity, what percentage in your opinion suffer from Allergic Rhinitis? (%)	19.54	17.95	15	2-89	100
8	Considering the seasonal nature of RA and the possibility of having months of high morbidity and low morbidity, relative to an average month that takes these variations into account, how many patients with Allergic Rhinitis turn to you?	84.27	132.97	30	2-1000	100
10_1	Ask for a recommendation (%)	32.89	20.79	30	0-90	100
10_2	Ask for a specific treatment (%)	25.71	18.23	25	0-80	100
10_3	Have a doctor’s prescription (%)	41.40	24.33	40	0-100	100
11_1	Asked for advice – Offer an antihistamine (%)	56.65	31.05	60	0-100	98
11_2	Asked for advice – Offer an intranasal or oral corticosteroid (%)	12.33	22.56	0	0-100	98
11_3	Asked for advice – Offer a homeopathic product (%)	12.31	17.86	2.5	0-80	98
11_4	Asked for advice – Offer a vasoconstrictor (%)	21.70	24.81	12.5	0-90	98
11_5	Asked for advice – Offer other treatment (%)	4.15	14.22	0	0-91	98
11a_1	Asked for advice – Offer an oral product (%)	47.09	24.50	50	0-100	98
11a_2	Asked for advice – Offer an intranasal product (%)	52.91	24.50	50	0-100	98
12	And again, out of 100 of the patients with Allergic Rhinitis who ask you for a recommendation, to what percentage of them do you suggest going to see the doctor? (%)	45.48	37.03	40	0-100	98
14_1	Specific therapy request – An antihistamine (%)	52.32	25.94	50	0-100	90
14_2	Specific therapy request – An intranasal or oral corticosteroid (%)	25.63	23.41	20	0-100	90
14_3	Specific therapy request – A homeopathic product (%)	6.93	11.55	4.5	0-80	90
14_4	Specific therapy request – A vasoconstrictor (%)	26.28	26.21	15	0-90	90
14_5	Specific therapy request – Other (%)	1.72	7.23	0	0-40	90
14a_1	Specific therapy request – Oral (%)	50.06	23.36	50	0-100	90
14a_2	Specific therapy request – Intranasal (%)	49.94	23.36	50	0-100	90
15_1	Prescription - Antihistamine (%)	55.36	22.57	55	0-100	98
15_2	Prescription – Oral or intranasal corticosteriod (%)	36.89	22.07	30	0-90	98
15_3	Prescription – Homeopathic product (%)	4.35	6.28	1	0-40	98
15_4	Prescription - Vasoconstrictor (%)	14.85	17.86	10	0-80	98
15_5	Prescription - Other (%)	1.94	9.07	0	0-70	98
15a_1	Prescription – Oral (%)	55.46	19.45	50	0-100	98
15a_2	Prescription – Intranasal (%)	44.54	19.45	50	0-100	98
PHARMACISTS LAST PATIENT CASE
7	On a scale from 1 to 10, where 1 = not severe at all and 10 = very severe, what was the level of severity of this patient’s Allergic Rhinitis?	5.20	1.89	5	1-10	100
Patient Supplementary Table
QUESTION NUMBER (See patients questionnaire in Additional File 1)	QUESTION	MEAN	STANDARD DEVIATION	MEDIAN	RANGE	N
1	How long ago was the diagnosis of allergic rhinitis made? Total days	1970.84	2991.19	365	1-14600	516
3	How long were you suffering with allergic rhinitis before a diagnosis was made? Total days	1595.87	2263.89	730	1-16425	460
16	How many drugs/products do you take for your allergic rhinitis?	1.75	0.85	2	1-6	443
17	On a scale from 1 to 10, as of today how satisfied are you with the therapy you are following to treat the Allergic Rhinitis you suffer from?	6.47	2.41	7	1-10	448
18	On a scale from 1 to 10 (where 1= not satisfied at all and 10= very satisfied) how satisfied are you, to date, with how the Allergic Rhinitis from which you suffer has been managed?	7.25	2.21	8	1-10	518
21	On a scale from 1 to 10, in your view how much does the Allergic Rhinitis from which you suffer limit your everyday life?	5.71	2.67	6	1-10	538
